# Supplementary material for: Mock-Ups in Plastic Conservation Research: Processing and Aging of 3D Celluloid Specimens Simulating Historical Objects
Source: Polymers (Basel). 2023 Feb 8;15(4):852. doi: 10.3390/polym15040852 (PMC9960551; doi:10.3390/polym15040852)
Supplement: Supplementary file 1 [file polymers-15-00852-s001.zip]

Archive with 1 entries (1 files):
- polymers-2120053-supplementary.pdf
